# Supplementary material for: Identification and Description of the Key Molecular Components of the Egg Strings of the Salmon Louse (Lepeophtheirus salmonis)
Source: Genes (Basel). 2019 Dec 3;10(12):1004. doi: 10.3390/genes10121004 (PMC6947537; doi:10.3390/genes10121004)
Supplement: Supplementary file 1 [file genes-10-01004-s001.zip]

Archive with 2 entries (2 files):
- in-situ-supplement2.pdf
- supplementary tables2.xlsx
