# Supplementary material for: Identification and Description of the Key Molecular Components of the Egg Strings of the Salmon Louse (Lepeophtheirus salmonis)
Source: Genes (Basel). 2019 Dec 3;10(12):1004. doi: 10.3390/genes10121004 (PMC6947537; doi:10.3390/genes10121004)
Supplement: Supplementary file 1 [file genes-10-01004-s001.zip › supplementary tables2.xlsx]

## Sheet: Table S1
Table S1: Primers used in this study
	CDS			RACE			qPCR
	FW	RV		5'	3'		FW	RV	Fragment size (bp)	Primer efficency (%)
FCGS1	TTCAAGACTGTTTCAAGATGATTCAA	TCTTGGTTAATTTATTTTTGTCCAATG		CCAGCCAGGACGGCAGTTACATTCCATA	TCTTGTAGTGTAAGCTGCGGCAATGGTGTA		TGGAACCATACCTAAACAGGTCAA	TCCAGACTTTCTTGGTTAATTTATTTTTG	84	100
FCGS2	TGAAAGGACAAAACAGAGTTGTGG	CGTCTGCATTGCTTTTATTGTTG		ATTCACATTGGAATGGATGAGTGAGACA	GATTTTGTAACAACCCACCTCCTTCTGA		GCTATTACCCTCACAGCTTCCTTT	GCACAACAGATACTAGCAATTGGA	125	98
FCGS3	AGAGAATTATTTCTTCTCATAGCAA	ACTTTAACGGGAGTCGATTG		GAGCTCCATTGTGACCACTTATGAATGA	ACTCTGGGCTTTGTGGTCAAAGTGTAGT		CGCATTTCCTGATCCGTGT	CGGGAGTGCTTACATCCTGA	175	98
FCGS4	TTGATTTGATACACCCCAACTACG	AGGGCAAATGAAATTACCCATT		ATCACAATTATATCCGGACCAACCTTCC	GTGTAAAGGGATTGCTTTTGGATGTGAT		TCCTAAAATTTCTTATGGAAAGTGGTC	TGTTTGCCATATTGTGGCTTTC	150	98
FCGS5	TTTGCAAACTACTTAATATGAGGA	ATTCCCTATGAGCTTTTTCA		CTCCTTCATATCCATCTTTGCAGACACA	CTCCTTCAATTTCTCATGGAGAGTGGTC		TTTCGTAGAAGGTTGTGCACATTT	CATTGTGCTGTGCATGGTGT	200	97
FCGMB1	GCTTCAACAACATGGCAGGA	TTGTTGAATATGTGGCAAAAGAAA		GTATCTGGACCTCTGCATCCATCATCTT	CGGAGACTACGAAGGCTCATATCAACTC		TCGTAGCCCTCTGTTGTAGAGC	CCAATGTTCAAGAGGTAAATCTGC	180	103
FGCPO1	CCCTCTTTCATTTTCAGGATTTTTAT	CTTGCTTCAACGAAATAAGAACATTT		GGTTTTTGAAGACTTTGAATGAGGGTCTG	CACACGGATCAGACCCTCATTCAAA		TCCGATAATGATCCTTCGACTCTC	TCGATTAGCTAGTCAAATTAAAGATGC	106	97
FCGPO2	TTTTTGTGACTTTGATGCCTTGA	GGTGTCAGGGTCATTGTTCTGAT		TTCTTGGATGGGCATTCATGCTCTG	GCGTTACACTTACAACGGAAAATGACG		AGAACGGATTTTTGCATTTGGT	TGCTCCAAATCGTGATCTTTTG	124	95

## Sheet: Table S2
Table S2. Genes fulfilling the filtering criteria, and their CPM values in different early stages, as well as the Swissprot hit with the lowest e-value
Gen	Unfertilized egg strings	Fertilised eggs 0-24h	Fertilised eggs 2-7 days	Nauplius I	Best Swissprot hit
EMLSAT00000005417	22324.6	21.6	21.4	6.9	Hemicentin-1
EMLSAT00000010397	3899.6	2.2	6.6	2.2	Hemicentin-1
EMLSAT00000002798	2815.8	3.1	4	0.8	Hemicentin-1
EMLSAT00000002328	2468	1.3	1.6	1	Hemicentin-1
EMLSAT00000002486	2252.3	2.3	2	0.6	Netrin receptor UNC5C
EMLSAT00000011195	1762.6	1	1.7	0.1	Teneurin-a
EMLSAT00000002488	1098.3	1.5	0.4	0.4
EMLSAT00000000454	915.7	0.9	1.2	0.5
EMLSAT00000010070	764.6	1.1	0.7	0.2	Tenascin-X
EMLSAT00000009842	592.3	0.5	0.6	0.1
EMLSAT00000010106	166.5	0.2	0.5	0.5	Chorion peroxidase
EMLSAT00000007125	144.2	0.2	0.4	0.2	Chorion peroxidase
EMLSAT00000008518	126.4	0.4	0.1	0.2	Hemicentin-1
EMLSAT00000001175	102.1	0.1	0.6	0.2	Delta-like protein C

## Sheet: Table S3
Table S3. Accession numbers of sequences from NCBI’s transcriptome shotgun assembly database, potentially encoding homologues of FCGSs based on the presence of EGF and TSP-domains
Caligus rogerecressey	Tracheliastes polycolpus	Eucyclops serrulatus	Paracyclopina nana
GAZX01024958	GGQW01012013	GARW01005982	GCJT01021061
GAZX01016093	GGQW01006963	GARW01010092
GAZX01016095	GGQW01012013	GARW01020837
GAZX01022608	GGQW01013470
GAZX01024958	GGQW01015299
GAZX01026756
